# Supplementary material for: High resolution paddy rice maps in cloud-prone Bangladesh and Northeast India using Sentinel-1 data
Source: Sci Data. 2019 Apr 11;6:26. doi: 10.1038/s41597-019-0036-3 (PMC6472375; doi:10.1038/s41597-019-0036-3)
Supplement: Supplementary file 1 — Download metadata file [file 41597_2019_36_MOESM1_ESM.zip]

Archive with 3 entries (3 files):
- s_Dong591A_study.txt
- a_Dong591A_assay.txt
- i_Investigation.txt
