# Supplementary material for: High resolution paddy rice maps in cloud-prone Bangladesh and Northeast India using Sentinel-1 data
Source: Sci Data. 2019 Apr 11;6:26. doi: 10.1038/s41597-019-0036-3 (PMC6472375; doi:10.1038/s41597-019-0036-3)
Supplement: Supplementary file 1 — Download metadata file [file 41597_2019_36_MOESM1_ESM.zip › s_Dong591A_study.txt]

Source Name	Characteristics[geographical location]	Term Source REF	Term Accession Number	Characteristics[environment type]	Term Source REF	Term Accession Number	Protocol REF	Sample Name	Factor Value[season]	Factor Value[region]
Sentinel-1 satellite	Bangladesh	GAZ	GAZ:00003750	paddy field	ENVO	ENVO:00000297	imaging	Synthetic Aperture Radar images Boro Bangladesh	Boro	Bangladesh
Sentinel-1 satellite	Bangladesh	GAZ	GAZ:00003750	paddy field	ENVO	ENVO:00000297	imaging	Synthetic Aperture Radar images Aus Bangladesh	Aus	Bangladesh
Sentinel-1 satellite	Bangladesh	GAZ	GAZ:00003750	paddy field	ENVO	ENVO:00000297	imaging	Synthetic Aperture Radar images Aman Bangladesh	Aman	Bangladesh
Sentinel-1 satellite	India	GAZ	GAZ:00002839	paddy field	ENVO	ENVO:00000297	imaging	Synthetic Aperture Radar images Boro India	Boro	Northeast India
Sentinel-1 satellite	India	GAZ	GAZ:00002839	paddy field	ENVO	ENVO:00000297	imaging	Synthetic Aperture Radar images Aus India	Aus	Northeast India
Sentinel-1 satellite	India	GAZ	GAZ:00002839	paddy field	ENVO	ENVO:00000297	imaging	Synthetic Aperture Radar images Aman India	Aman	Northeast India
