# Supplementary material for: High resolution paddy rice maps in cloud-prone Bangladesh and Northeast India using Sentinel-1 data
Source: Sci Data. 2019 Apr 11;6:26. doi: 10.1038/s41597-019-0036-3 (PMC6472375; doi:10.1038/s41597-019-0036-3)
Supplement: Supplementary file 1 — Download metadata file [file 41597_2019_36_MOESM1_ESM.zip › a_Dong591A_assay.txt]

Sample Name	Protocol REF	Assay Name	Raw Data File	Comment[Data Repository]	Comment[Data Record Accession]	Comment[Data Record URI]
Synthetic Aperture Radar images Boro Bangladesh	classification	paddy rice maps for Bangladesh in Boro season	Boro_BGD_2017_V1.tif	figshare	doi:10.6084/m9.figshare.7873157.v1	https://doi.org/10.6084/m9.figshare.7873157.v1
Synthetic Aperture Radar images Aus Bangladesh	classification	paddy rice maps for Bangladesh in Aus season	Aus_BGD_2017_V1.tif	figshare	doi:10.6084/m9.figshare.7873157.v1	https://doi.org/10.6084/m9.figshare.7873157.v1
Synthetic Aperture Radar images Aman Bangladesh	classification	paddy rice maps for Bangladesh in Aman season	Aman_BGD_2017_V1.tif	figshare	doi:10.6084/m9.figshare.7873157.v1	https://doi.org/10.6084/m9.figshare.7873157.v1
Synthetic Aperture Radar images Boro India	classification	paddy rice maps for India in Boro season	Boro_NE_2017_V1.tif	figshare	doi:10.6084/m9.figshare.7873157.v1	https://doi.org/10.6084/m9.figshare.7873157.v1
Synthetic Aperture Radar images Aus India	classification	paddy rice maps for India in Aus season	Aus_NE_2017_1.tif	figshare	doi:10.6084/m9.figshare.7873157.v1	https://doi.org/10.6084/m9.figshare.7873157.v1
Synthetic Aperture Radar images Aman India	classification	paddy rice maps for India in Aman season	Aman_NE_2017_V1.tif	figshare	doi:10.6084/m9.figshare.7873157.v1	https://doi.org/10.6084/m9.figshare.7873157.v1
