# Supplementary material for: High resolution paddy rice maps in cloud-prone Bangladesh and Northeast India using Sentinel-1 data
Source: Sci Data. 2019 Apr 11;6:26. doi: 10.1038/s41597-019-0036-3 (PMC6472375; doi:10.1038/s41597-019-0036-3)
Supplement: Supplementary file 1 — Download metadata file [file 41597_2019_36_MOESM1_ESM.zip › i_Investigation.txt]

# Investigation File generated for Scientific Data with Investigation File Authoring Tool version 0.1.0 on 25/03/2019 - This metadata file is CC0
ONTOLOGY SOURCE REFERENCE
Term Source Name	GAZ	ERO	EFO	ENVO	OBI
Term Source File	http://data.bioontology.org/ontologies/GAZ	http://data.bioontology.org/ontologies/ERO	http://data.bioontology.org/ontologies/EFO	http://data.bioontology.org/ontologies/ENVO	http://data.bioontology.org/ontologies/OBI
Term Source Version	$Revision: 1.512 $	2013-08-02	2.105		2014-08-18
Term Source Description	Gazetteer	Eagle-I Research Resource Ontology	Experimental Factor Ontology	Environment Ontology	Ontology for Biomedical Investigations
INVESTIGATION
Investigation Identifier
Investigation Title
Investigation Description
Investigation Submission Date
Investigation Public Release Date
INVESTIGATION PUBLICATIONS
Investigation PubMed ID
Investigation Publication DOI
Investigation Publication Author List
Investigation Publication Title
Investigation Publication Status
Investigation Publication Status Term Accession Number
Investigation Publication Status Term Source REF
INVESTIGATION CONTACTS
Investigation Person Last Name
Investigation Person Mid Initials
Investigation Person First Name
Investigation Person Address
Investigation Person Phone
Investigation Person Fax
Investigation Person Email
Investigation Person Affiliation
Investigation Person Roles
Investigation Person Roles Term Accession Number
Investigation Person Roles Term Source REF
STUDY
Study Identifier	10.1038/s41597-019-0036-3
Study Title	High resolution paddy rice maps in cloud-prone Bangladesh and Northeast India using Sentinel-1 data
Study Submission Date	09/10/2018
Study Public Release Date	11/04/2019
Study Description	https://www.nature.com/articles/s41597-019-0036-3
Study File Name	s_Dong591A_study.txt
Comment[Subject Keywords]	""
Comment[Manuscript Licence]	CC BY-4.0
Comment[Experimental Metadata Licence]	CC0
Comment[Supplementary Information File Name]
Comment[Supplementary Information File Type]
Comment[Supplementary Information File URL]
Comment[Data Repository]	figshare
Comment[Data Record Accession]	doi:10.6084/m9.figshare.7873157.v1
Comment[Data Record URI]	https://doi.org/10.6084/m9.figshare.7873157.v1
STUDY DESIGN DESCRIPTORS
Study Design Type	image analysis objective	observational design
Study Design Type Term Accession Number	ERO:0100099	http://www.ebi.ac.uk/efo/EFO_0000629
Study Design Type Term Source REF	ERO	EFO
STUDY PUBLICATIONS
Study PubMed ID
Study Publication DOI
Study Publication Author List
Study Publication Title
Study Publication Status
Study Publication Status Term Accession Number
Study Publication Status Term Source REF
STUDY FACTORS
Study Factor Name	season	region
Study Factor Type	season	geographic location
Study Factor Type Term Accession Number	ENVO:03000096	GAZ:00000448
Study Factor Type Term Source REF	ENVO	OBI
STUDY ASSAYS
Study Assay Measurement Type	rice field
Study Assay Measurement Type Term Accession Number	ENVO:00000296
Study Assay Measurement Type Term Source REF	ENVO
Study Assay Technology Type	satellite imaging
Study Assay Technology Type Term Accession Number	""
Study Assay Technology Type Term Source REF	""
Study Assay Technology Platform	""
Study Assay File Name	a_Dong591A_assay.txt
STUDY PROTOCOLS
Study Protocol Name	imaging	classification
Study Protocol Type	satellite imaging	data transformation
Study Protocol Type Term Accession Number	""	OBI:0200000
Study Protocol Type Term Source REF	""	ERO
Study Protocol Description		
Study Protocol URI	""	""
Study Protocol Version		
Study Protocol Parameters Name	""	""
Study Protocol Parameters Name Term Accession Number	""	""
Study Protocol Parameters Name Term Source REF	""	""
Study Protocol Components Name	""	""
Study Protocol Components Type	""	""
Study Protocol Components Type Term Accession Number	""	""
Study Protocol Components Type Term Source REF	""	""
STUDY CONTACTS
Study Person Last Name	Singha	Dong	Zhang	Xiao
Study Person First Name	Mrinal	Jinwei	Geli	Xiangming
Study Person Mid Initials
Study Person Email	""	dongjw@igsnrr.ac.cn	""	""
Study Person Phone
Study Person Fax
Study Person Address
Study Person Affiliation	Key Laboratory of Land Surface Pattern and Simulation, Institute of Geographic Sciences and Natural Resources Research, Chinese Academy of Sciences, Beijing, 100101, China	Key Laboratory of Land Surface Pattern and Simulation, Institute of Geographic Sciences and Natural Resources Research, Chinese Academy of Sciences, Beijing, 100101, China	College of Land Science and Technology, China Agricultural University, Beijing, 100193, China	Department of Microbiology and Plant Biology, Center for Spatial Analysis, University of Oklahoma, Norman, Oklahoma, 73019, USA
Study Person Roles
Study Person Roles Term Accession Number
Study Person Roles Term Source REF
Comment[Study Person ORCID]	0000-0002-9703-1705	""	""	0000-0003-0956-7428
Comment[Funder]
Comment[FundRef ID]
Comment[Funder Term Source REF]
Comment[Grant Identifier]
